# Supplementary material for: Bis(2-hy­droxy­ethanaminium) naphthalene-1,5-disulfonate
Source: Acta Crystallogr Sect E Struct Rep Online. 2011 Jun 30;67(Pt 7):o1847. doi: 10.1107/S1600536811023269 (PMC3151963; doi:10.1107/S1600536811023269)
Supplement: Supplementary file 2 [file e-67-o1847-Isup2.hkl]

#
# h,k,l, Fc-squared, Fo-squared, sigma(Fo-squared) and status flag
#
data_I
_shelx_title ' jinzm-2 in P 21/c'
_shelx_refln_list_code          4
_shelx_F_calc_maximum      116.70
_exptl_crystal_F_000       592.00
_reflns_d_resolution_high  0.8107
 
loop_
 _symmetry_equiv_pos_as_xyz
 'x, y, z'
 '-x, y+1/2, -z+1/2'
 '-x, -y, -z'
 'x, -y-1/2, z-1/2'
 
_cell_length_a     9.7946
_cell_length_b     8.9011
_cell_length_c    10.4050
_cell_angle_alpha  90.000
_cell_angle_beta  104.334
_cell_angle_gamma  90.000
 
_shelx_F_squared_multiplier     1.000
 
loop_
 _refln_index_h
 _refln_index_k
 _refln_index_l
 _refln_F_squared_calc
 _refln_F_squared_meas
 _refln_F_squared_sigma
 _refln_observed_status
   1   0   0      322.34      336.97      7.54 o
   2   0   0     5193.96     5018.05    106.94 o
   3   0   0     9663.68     9393.42    199.04 o
   4   0   0      656.12      751.26     16.47 o
   5   0   0     1219.73     1277.07     27.71 o
   6   0   0      267.34      281.37      6.98 o
   7   0   0      513.22      512.23     12.09 o
   8   0   0        0.82        2.86      0.45 o
   9   0   0      137.89      139.27      4.49 o
  10   0   0      212.93      221.36      6.57 o
  11   0   0        0.03       -0.44      0.39 o
   1   1   0     3679.57     3819.27    130.36 o
   2   1   0       95.20       88.26      1.17 o
   3   1   0       20.63       11.25      0.47 o
   4   1   0     2259.18     2172.35     26.02 o
   5   1   0      116.24      111.27      1.75 o
   6   1   0      389.63      365.55      4.89 o
   7   1   0       28.50       27.57      0.82 o
   8   1   0       41.06       35.70      0.75 o
   9   1   0       47.02       47.06      1.26 o
  10   1   0       12.66       11.00      0.61 o
  11   1   0      106.92      113.07      4.34 o
   0   2   0     4002.21     3415.28     72.65 o
   1   2   0     9278.38     9096.35    188.71 o
   2   2   0    11153.78    11200.71    292.15 o
   3   2   0     1853.04     1846.49     19.11 o
   4   2   0      805.85      832.51     10.25 o
   5   2   0      773.94      755.89      7.55 o
   6   2   0       32.70       41.17      0.77 o
   7   2   0      490.87      501.80      5.31 o
   8   2   0      149.89      156.78      2.18 o
   9   2   0       82.38       82.97      1.49 o
  10   2   0       64.95       65.90      2.18 o
  11   2   0        0.00       -1.08      0.54 o
   1   3   0      173.36      233.43      3.09 o
   2   3   0     5934.98     5705.06     60.15 o
   3   3   0     1527.45     1550.57     14.43 o
   4   3   0      372.48      320.12      3.26 o
   5   3   0      586.67      596.12      6.59 o
   6   3   0        9.46       10.16      0.44 o
   7   3   0      615.81      617.15      8.30 o
   8   3   0       11.25        8.55      0.63 o
   9   3   0       17.51       19.33      1.17 o
  10   3   0        2.05        1.78      0.64 o
  11   3   0        2.61        3.04      0.81 o
   0   4   0      100.43      133.13      2.44 o
   1   4   0      264.60      283.43      3.77 o
   2   4   0       81.68       81.47      1.59 o
   3   4   0      699.40      679.55      7.44 o
   4   4   0     1125.05     1154.14     10.92 o
   5   4   0      718.57      757.54      8.29 o
   6   4   0      227.02      235.21      3.00 o
   7   4   0       47.32       53.23      1.38 o
   8   4   0      252.25      264.14      5.17 o
   9   4   0        0.02       -0.09      0.47 o
  10   4   0       20.66       20.77      2.78 o
   1   5   0      159.86      151.35      2.43 o
   2   5   0       28.84       35.87      0.76 o
   3   5   0     1514.92     1590.60     17.91 o
   4   5   0      411.82      436.61      6.00 o
   5   5   0       55.23       53.04      1.11 o
   6   5   0        5.19        4.45      0.59 o
   7   5   0       60.78       59.80      1.91 o
   8   5   0       42.64       35.28      1.56 o
   9   5   0       18.65       18.58      1.23 o
  10   5   0       10.89       12.21      1.10 o
   0   6   0      171.50      174.12      3.28 o
   1   6   0       98.14      104.57      1.79 o
   2   6   0       10.27       12.76      0.52 o
   3   6   0        0.24        0.82      0.55 o
   4   6   0      682.53      670.93     11.65 o
   5   6   0      201.14      201.14      3.32 o
   6   6   0       45.30       43.00      1.61 o
   7   6   0       39.45       37.93      1.57 o
   8   6   0        6.46        7.80      0.86 o
   9   6   0        7.79        8.33      0.96 o
   1   7   0       30.60       33.52      0.86 o
   2   7   0        9.42       10.35      0.65 o
   3   7   0      165.48      158.19      2.85 o
   4   7   0      585.97      565.62      7.79 o
   5   7   0      105.19       99.13      2.58 o
   6   7   0        2.30        2.64      0.64 o
   7   7   0       98.76       94.59      3.20 o
   8   7   0        0.02        0.66      0.60 o
   9   7   0        3.22        1.54      0.73 o
   0   8   0      140.06      142.72      3.05 o
   1   8   0      140.09      135.03      2.45 o
   2   8   0        5.46        3.99      0.60 o
   3   8   0        3.69        3.84      0.56 o
   4   8   0       63.81       61.62      1.96 o
   5   8   0      302.22      292.01      5.68 o
   6   8   0       97.09       84.87      2.56 o
   7   8   0       61.26       73.77      2.44 o
   8   8   0       61.42       62.70      2.33 o
   1   9   0       87.98       84.90      1.88 o
   2   9   0        0.30       -0.70      0.56 o
   3   9   0        6.78        6.86      0.81 o
   4   9   0       99.12      102.11      2.75 o
   5   9   0       79.20       73.18      4.14 o
   6   9   0      321.71      323.61      6.41 o
   0  10   0      117.78      112.47      4.18 o
   1  10   0       82.22       80.93      2.43 o
   2  10   0      161.79      152.32      5.23 o
   3  10   0       34.61       35.31      1.58 o
   4  10   0        4.23        3.94      0.82 o
 -11   1   1        7.26        6.48      1.23 o
 -10   1   1       92.30       97.75      2.07 o
  -9   1   1       78.98       78.86      1.13 o
  -8   1   1        3.63        3.58      0.35 o
  -7   1   1       84.12       75.17      1.27 o
  -6   1   1       76.74       79.67      1.25 o
  -5   1   1        0.25        0.05      0.16 o
  -4   1   1      797.93      837.16      8.87 o
  -3   1   1      472.84      456.76      5.81 o
  -2   1   1       80.37      103.00      1.02 o
  -1   1   1     1362.70     1454.01     80.74 o
   0   1   1     1878.15     2019.47     66.56 o
   1   1   1      758.12      771.26     18.83 o
   2   1   1     2709.48     2793.38     26.93 o
   3   1   1     1343.49     1382.39     15.25 o
   4   1   1      362.43      418.81      4.30 o
   5   1   1      330.55      358.25      3.82 o
   6   1   1      504.92      529.88      7.11 o
   7   1   1       42.18       32.64      0.91 o
   8   1   1      173.04      171.74      2.68 o
   9   1   1       28.95       25.24      1.00 o
  10   1   1       30.91       32.75      1.11 o
  11   1   1       52.79       56.52      1.69 o
 -11   2   1       44.31       47.51      2.56 o
 -10   2   1       69.90       64.60      2.38 o
  -9   2   1       21.88       19.94      2.69 o
  -8   2   1       67.90       62.62      1.01 o
  -7   2   1       52.20       47.31      0.80 o
  -6   2   1       74.89       69.81      0.96 o
  -5   2   1      737.64      748.74      6.77 o
  -4   2   1      406.04      387.13      4.31 o
  -3   2   1      671.69      761.16      8.07 o
  -2   2   1      891.10      999.63     11.96 o
  -1   2   1     2899.85     2944.35     60.85 o
   0   2   1      198.64      185.51      3.31 o
   1   2   1     7797.72     7308.09    178.41 o
   2   2   1      293.45      266.52      3.52 o
   3   2   1     2262.42     2538.94     30.80 o
   4   2   1      994.24     1009.23     14.46 o
   5   2   1      591.54      588.78      7.47 o
   6   2   1        8.47        5.11      0.31 o
   7   2   1        3.53        7.54      1.32 o
   8   2   1       49.98       44.93      1.15 o
   9   2   1       74.15       75.98      1.66 o
  10   2   1        0.51        0.50      0.54 o
  11   2   1      109.92      117.12      3.29 o
 -11   3   1       19.78       22.19      1.41 o
 -10   3   1      320.58      332.89      6.35 o
  -9   3   1      166.01      156.56      3.52 o
  -8   3   1      176.30      184.41      3.81 o
  -7   3   1       86.33       77.76      1.34 o
  -6   3   1      219.41      242.09      3.01 o
  -5   3   1      149.86      133.90      1.81 o
  -4   3   1     1444.30     1524.64     15.96 o
  -3   3   1     1583.81     1516.09     15.84 o
  -2   3   1      131.24      109.13      2.66 o
  -1   3   1      601.17      650.45     28.01 o
   0   3   1       13.92       27.41      0.55 o
   1   3   1      513.26      472.75      7.28 o
   2   3   1      301.38      318.40      4.21 o
   3   3   1      228.89      240.99      3.85 o
   4   3   1       55.58       59.09      0.93 o
   5   3   1       17.93       12.27      0.48 o
   6   3   1      117.22      122.71      2.73 o
   7   3   1      730.94      680.79     11.29 o
   8   3   1      121.08      130.77      3.65 o
   9   3   1        7.87        7.95      0.69 o
  10   3   1      252.04      255.45      5.36 o
 -11   4   1      147.85      164.46      4.04 o
 -10   4   1        1.12        0.71      0.58 o
  -9   4   1      161.66      163.97      3.73 o
  -8   4   1      123.54      125.38      2.99 o
  -7   4   1      278.10      270.22      3.93 o
  -6   4   1      753.74      736.18      8.90 o
  -5   4   1      133.43      138.11      1.91 o
  -4   4   1      556.27      530.32      5.89 o
  -3   4   1      801.34      806.88     10.33 o
  -2   4   1      257.14      258.19      4.22 o
  -1   4   1       24.88       12.43      0.75 o
   0   4   1      515.60      536.93      5.92 o
   1   4   1      441.81      358.96      4.41 o
   2   4   1     2204.56     2280.73     23.93 o
   3   4   1     2362.81     2395.97     41.52 o
   4   4   1      257.01      227.09      3.29 o
   5   4   1      205.99      213.04      2.81 o
   6   4   1      254.17      244.68      3.82 o
   7   4   1      174.79      187.87      3.22 o
   8   4   1      118.74      123.35      2.49 o
   9   4   1      136.15      136.39      4.21 o
  10   4   1        9.46        9.39      1.02 o
 -10   5   1      234.92      261.28      5.48 o
  -9   5   1        0.51        0.49      0.54 o
  -8   5   1      175.30      193.65      4.17 o
  -7   5   1       87.83       85.00      2.32 o
  -6   5   1      212.47      223.67      3.35 o
  -5   5   1      249.64      236.88      3.01 o
  -4   5   1        3.80        7.05      0.44 o
  -3   5   1     1400.75     1405.46     17.49 o
  -2   5   1       35.25       25.66      0.62 o
  -1   5   1      795.32      833.22      9.04 o
   0   5   1      167.00      148.20      1.97 o
   1   5   1       62.34       64.79      1.09 o
   2   5   1      670.67      658.95      7.32 o
   3   5   1      840.33      804.31     10.42 o
   4   5   1      322.88      312.50      3.83 o
   5   5   1      460.95      418.26      5.91 o
   6   5   1      168.99      184.48      3.15 o
   7   5   1        2.60        3.83      0.53 o
   8   5   1      436.72      412.37      7.55 o
   9   5   1       38.38       38.59      1.72 o
  10   5   1       19.79       24.99      1.50 o
  -9   6   1      165.61      167.85      3.98 o
  -8   6   1      104.35      107.65      2.89 o
  -7   6   1       19.00       19.80      1.16 o
  -6   6   1      896.95      864.51     10.98 o
  -5   6   1      464.58      442.65      7.64 o
  -4   6   1      383.90      421.08      9.30 o
  -3   6   1     1234.99     1192.43     15.06 o
  -2   6   1        5.02        5.26      0.59 o
  -1   6   1      300.46      278.24      3.40 o
   0   6   1        0.11        1.02      0.69 o
   1   6   1     1458.05     1453.47     15.56 o
   2   6   1        2.24        2.36      0.36 o
   3   6   1      539.40      505.35      5.86 o
   4   6   1     2054.04     2070.24     25.72 o
   5   6   1      397.08      367.08      5.40 o
   6   6   1      270.16      285.12      4.48 o
   7   6   1      173.36      165.99      6.12 o
   8   6   1       72.57       79.67      2.46 o
   9   6   1      140.79      143.62      3.68 o
  -9   7   1        8.62        9.31      1.07 o
  -8   7   1       88.82       96.67      2.80 o
  -7   7   1       54.77       59.45      2.05 o
  -6   7   1        9.52       10.60      0.93 o
  -5   7   1      341.91      346.07      6.34 o
  -4   7   1        0.54        0.04      0.45 o
  -3   7   1      133.44      134.99      2.42 o
  -2   7   1      160.04      157.57      8.77 o
  -1   7   1       54.82       50.69      1.26 o
   0   7   1     1247.10     1230.60     13.33 o
   1   7   1       67.38       67.10      1.26 o
   2   7   1      578.20      541.42      6.28 o
   3   7   1      286.84      275.67      4.24 o
   4   7   1       19.05       15.14      0.85 o
   5   7   1      613.79      613.36      8.50 o
   6   7   1        0.00       -0.26      0.49 o
   7   7   1       92.12       91.21      2.67 o
   8   7   1       10.08        8.99      0.98 o
  -8   8   1      163.27      169.51      4.12 o
  -7   8   1       25.75       25.65      1.42 o
  -6   8   1       54.73       54.64      1.97 o
  -5   8   1       24.49       21.10      1.22 o
  -4   8   1      199.79      195.03      4.89 o
  -3   8   1      175.85      168.76      5.28 o
  -2   8   1       77.88       71.28      3.71 o
  -1   8   1     1724.67     1676.82     24.84 o
   0   8   1       11.84        8.92      0.67 o
   1   8   1      813.91      785.60     10.36 o
   2   8   1      328.19      318.01      4.78 o
   3   8   1      296.48      291.82      4.53 o
   4   8   1       88.40       94.38      2.12 o
   5   8   1       24.05       17.94      1.18 o
   6   8   1      745.95      727.97     12.28 o
   7   8   1       12.17        7.68      0.99 o
  -6   9   1        5.23        4.70      0.95 o
  -5   9   1       24.99       32.19      2.49 o
  -4   9   1       33.93       34.80      1.56 o
  -3   9   1        6.07        7.18      0.81 o
  -2   9   1       80.31       76.88      2.21 o
  -1   9   1       44.76       43.32      1.28 o
   0   9   1       76.19       72.68      2.17 o
   1   9   1       12.54       13.81      1.01 o
   2   9   1      268.08      261.89      4.20 o
   3   9   1        0.99        0.73      0.84 o
   4   9   1       19.53       19.62      1.21 o
   5   9   1       15.72       16.54      1.19 o
   6   9   1        0.71        1.97      0.76 o
  -4  10   1       21.86       22.38      1.37 o
  -3  10   1       59.01       54.52      1.97 o
  -2  10   1      234.98      226.30      5.40 o
  -1  10   1      214.98      212.41      6.57 o
   0  10   1       69.68       72.34      2.31 o
   1  10   1      147.34      149.66      3.61 o
   2  10   1      122.83      118.61      3.12 o
   3  10   1        0.49        0.58      0.56 o
   4  10   1       78.69       81.09      2.50 o
 -10   0   2       77.81       81.95      3.06 o
  -9   0   2     1196.24     1187.71     19.88 o
  -8   0   2      107.39       94.73      1.77 o
  -7   0   2      145.62      139.98      2.22 o
  -6   0   2        2.12        3.98      0.37 o
  -5   0   2       26.45       36.60      0.77 o
  -4   0   2       13.92        8.29      0.66 o
  -3   0   2     2202.89     2094.61     24.78 o
  -2   0   2    13619.22    14401.89   1223.45 o
  -1   0   2      201.97      238.08      5.35 o
   0   0   2     7102.87     7614.56    162.15 o
   1   0   2     2536.31     2650.71     32.39 o
   2   0   2     6929.84     6545.06    249.93 o
   3   0   2     1694.80     1596.12     34.29 o
   4   0   2      860.81      772.57     17.20 o
   5   0   2     4114.65     4226.60     89.79 o
   6   0   2        9.74        8.83      0.93 o
   7   0   2      715.97      707.87     16.50 o
   8   0   2      356.25      365.45      9.51 o
   9   0   2       97.36      103.11      2.05 o
  10   0   2       14.69       17.97      1.04 o
  11   0   2       74.72       67.20      2.04 o
 -11   1   2      114.02      124.41      4.22 o
 -10   1   2       19.15       19.22      0.78 o
  -9   1   2      242.75      242.32      3.68 o
  -8   1   2      422.15      409.24      4.82 o
  -7   1   2      125.89      126.41      1.59 o
  -6   1   2      168.64      157.37      1.81 o
  -5   1   2        2.19        1.92      0.17 o
  -4   1   2      180.92      150.62      1.61 o
  -3   1   2        2.64        2.47      0.14 o
  -2   1   2     3429.79     3277.03     44.80 o
  -1   1   2     1858.45     1902.58     27.93 o
   0   1   2      866.92      845.62     23.41 o
   1   1   2     4439.55     4282.23     52.10 o
   2   1   2      575.39      507.74      6.47 o
   3   1   2     1018.35     1004.73      9.94 o
   4   1   2      524.88      497.26      5.10 o
   5   1   2      725.86      745.30      8.17 o
   6   1   2     1855.58     1790.21     20.03 o
   7   1   2        6.92        4.39      0.43 o
   8   1   2      860.03      798.60      9.63 o
   9   1   2      448.94      460.44      6.09 o
  10   1   2        0.09       -0.30      0.48 o
  11   1   2      135.91      141.16      2.43 o
 -11   2   2      100.15       96.42      2.70 o
 -10   2   2      239.57      260.71      5.13 o
  -9   2   2        8.39        5.82      0.52 o
  -8   2   2      134.29      123.58      2.17 o
  -7   2   2      256.26      249.54      2.59 o
  -6   2   2       93.09      100.93      1.22 o
  -5   2   2      199.22      182.59      1.70 o
  -4   2   2      460.11      451.71      4.96 o
  -3   2   2      198.50      167.18      1.99 o
  -2   2   2      768.27      722.08     12.29 o
  -1   2   2      379.41      380.39      7.16 o
   0   2   2     2735.09     2805.67     33.95 o
   1   2   2      142.14      147.72      2.18 o
   2   2   2     2771.90     2730.78     40.23 o
   3   2   2     1525.81     1556.88     19.13 o
   4   2   2     1454.48     1453.66     17.99 o
   5   2   2     1478.71     1461.22     22.62 o
   6   2   2      150.60      167.93      3.49 o
   7   2   2      661.54      662.30     13.29 o
   8   2   2       75.39       85.72      2.42 o
   9   2   2        0.93        0.97      0.52 o
  10   2   2      193.57      198.46      5.20 o
 -11   3   2      348.95      381.16      7.19 o
 -10   3   2        3.38        2.87      0.68 o
  -9   3   2      221.97      224.33      3.52 o
  -8   3   2        0.04        0.41      0.32 o
  -7   3   2        3.07        3.00      0.57 o
  -6   3   2      378.54      368.43      4.29 o
  -5   3   2       82.38       90.25      1.34 o
  -4   3   2      358.51      355.18      4.03 o
  -3   3   2     1065.43     1173.06     16.92 o
  -2   3   2     1119.49     1140.68     15.73 o
  -1   3   2        1.23        2.47      0.19 o
   0   3   2     3071.30     3372.90     89.13 o
   1   3   2     3370.37     3334.09     40.37 o
   2   3   2       52.55       51.51      1.02 o
   3   3   2     1461.11     1580.77     19.47 o
   4   3   2     1403.94     1351.04     14.21 o
   5   3   2       35.00       30.63      0.89 o
   6   3   2      228.79      215.86      4.26 o
   7   3   2      231.24      245.49      6.40 o
   8   3   2        8.86       11.35      1.00 o
   9   3   2      110.58      104.11      2.89 o
  10   3   2       20.60       23.85      3.94 o
 -11   4   2        1.45        2.46      1.94 o
 -10   4   2       61.32       65.99      2.19 o
  -9   4   2       21.03       20.06      1.22 o
  -8   4   2      140.48      145.06      2.51 o
  -7   4   2      261.75      263.43      3.87 o
  -6   4   2      291.29      284.92      4.05 o
  -5   4   2      295.92      275.00      3.32 o
  -4   4   2      104.82      110.02      1.56 o
  -3   4   2      238.96      252.30      3.40 o
  -2   4   2      273.93      294.36      3.40 o
  -1   4   2      247.08      251.08      2.95 o
   0   4   2      207.56      240.13      2.88 o
   1   4   2      232.06      236.79      2.87 o
   2   4   2      685.02      679.91      8.69 o
   3   4   2       89.06       90.39      1.62 o
   4   4   2       65.71       62.18      1.31 o
   5   4   2      346.48      356.09      6.12 o
   6   4   2       12.15       15.48      0.90 o
   7   4   2        1.85        0.71      0.45 o
   8   4   2      298.87      286.98      5.73 o
   9   4   2       34.50       34.00      1.32 o
  10   4   2       31.06       39.26      1.82 o
 -10   5   2       70.49       79.91      2.55 o
  -9   5   2        6.92        7.81      0.88 o
  -8   5   2       40.05       38.36      1.56 o
  -7   5   2      131.77      140.40      2.43 o
  -6   5   2       16.71       16.32      1.53 o
  -5   5   2      130.52      130.16      2.19 o
  -4   5   2       59.86       61.05      1.09 o
  -3   5   2       82.38       98.43      2.20 o
  -2   5   2      431.76      432.29      4.90 o
  -1   5   2      269.16      307.15      3.62 o
   0   5   2      874.92      871.32      9.47 o
   1   5   2       41.67       39.15      0.82 o
   2   5   2      218.86      221.22      4.18 o
   3   5   2      271.84      257.94      3.53 o
   4   5   2      168.01      176.98      2.47 o
   5   5   2       16.05       15.70      0.94 o
   6   5   2        5.76       11.88      1.48 o
   7   5   2      147.46      130.64      2.96 o
   8   5   2       13.60       15.03      0.92 o
   9   5   2       10.97       12.63      1.10 o
 -10   6   2       30.87       37.12      1.75 o
  -9   6   2      106.74      113.66      3.09 o
  -8   6   2        0.10        0.18      0.55 o
  -7   6   2       12.55       11.21      1.11 o
  -6   6   2       15.31       16.08      0.82 o
  -5   6   2      363.47      352.21      4.92 o
  -4   6   2       71.36       70.95      1.94 o
  -3   6   2        8.66        8.10      0.54 o
  -2   6   2      403.44      416.95      8.76 o
  -1   6   2      317.69      301.01      3.64 o
   0   6   2        0.17        0.35      0.24 o
   1   6   2        7.44        8.68      0.48 o
   2   6   2       96.90       99.52      1.61 o
   3   6   2        0.18        1.10      0.32 o
   4   6   2      130.24      130.22      2.46 o
   5   6   2       67.80       55.88      1.51 o
   6   6   2       28.21       22.49      1.02 o
   7   6   2       21.52       22.37      1.05 o
   8   6   2        0.01        0.85      0.59 o
   9   6   2       12.92        7.64      1.02 o
  -9   7   2       75.35       91.56      2.82 o
  -8   7   2        0.08        0.65      1.30 o
  -7   7   2        1.89        2.10      0.64 o
  -6   7   2       65.00       67.09      2.09 o
  -5   7   2      107.12      104.82      2.66 o
  -4   7   2        2.43        2.91      0.58 o
  -3   7   2        1.54        0.56      0.46 o
  -2   7   2       38.77       37.73      1.22 o
  -1   7   2       16.79       19.13      0.79 o
   0   7   2        2.00        4.11      1.36 o
   1   7   2      313.47      307.52      3.85 o
   2   7   2      449.95      433.66      5.21 o
   3   7   2        0.35        0.40      0.40 o
   4   7   2      233.99      216.84      3.65 o
   5   7   2        7.79        9.65      0.75 o
   6   7   2       43.61       41.30      1.41 o
   7   7   2       14.79        9.95      0.99 o
   8   7   2        0.89        2.87      0.78 o
  -8   8   2      171.28      194.81      4.52 o
  -7   8   2       98.59       93.43      2.74 o
  -6   8   2       17.40       18.73      1.19 o
  -5   8   2      178.63      181.53      4.01 o
  -4   8   2      360.48      341.65      6.35 o
  -3   8   2       62.64       70.34      3.16 o
  -2   8   2      151.27      151.87      3.35 o
  -1   8   2       13.63       12.45      0.72 o
   0   8   2        3.47        3.26      0.52 o
   1   8   2        4.88        4.21      0.45 o
   2   8   2      128.02      123.60      2.80 o
   3   8   2       37.57       36.49      1.25 o
   4   8   2      172.75      157.67      3.00 o
   5   8   2       76.68       75.52      1.95 o
   6   8   2        3.64        2.33      0.76 o
   7   8   2       10.29        8.12      1.42 o
  -6   9   2       92.26      101.86      2.94 o
  -5   9   2        8.85        9.32      0.99 o
  -4   9   2       81.65       91.24      2.60 o
  -3   9   2       18.74       19.65      1.18 o
  -2   9   2      134.83      131.84      3.12 o
  -1   9   2       46.33       47.46      1.73 o
   0   9   2       17.91       16.31      0.85 o
   1   9   2       87.19       90.97      2.52 o
   2   9   2       51.73       57.25      1.56 o
   3   9   2        7.54        6.53      0.69 o
   4   9   2       35.28       38.28      1.38 o
   5   9   2       69.57       64.82      2.21 o
  -4  10   2        1.50        2.63      0.74 o
  -3  10   2      143.36      150.75      3.62 o
  -2  10   2      161.47      161.06      3.74 o
  -1  10   2       66.09       64.94      2.15 o
   0  10   2      276.19      281.41      8.24 o
   1  10   2        6.78        8.58      0.92 o
   2  10   2       78.18       75.06      2.39 o
   3  10   2       12.81       15.06      1.21 o
   4  10   2        2.81        2.49      0.99 o
 -12   1   3       67.46       71.88      3.25 o
 -11   1   3       46.63       46.87      1.72 o
 -10   1   3      105.63      106.83      2.56 o
  -9   1   3      409.24      412.16      4.90 o
  -8   1   3      641.25      648.04      9.48 o
  -7   1   3        8.33        9.34      0.43 o
  -6   1   3      494.84      517.69      5.68 o
  -5   1   3      287.52      252.82      2.61 o
  -4   1   3     1009.59     1070.48     10.51 o
  -3   1   3      913.33     1018.79     10.75 o
  -2   1   3      292.57      327.04      4.16 o
  -1   1   3       63.12       69.20      2.35 o
   0   1   3     1102.81     1169.02     12.07 o
   1   1   3       80.37       81.59      1.34 o
   2   1   3      254.22      284.21      4.68 o
   3   1   3      221.18      243.18      2.77 o
   4   1   3      204.12      190.10      2.67 o
   5   1   3        4.62        5.32      0.42 o
   6   1   3        0.57        0.75      0.31 o
   7   1   3      162.24      155.88      2.56 o
   8   1   3       34.31       34.87      1.13 o
   9   1   3        5.50        4.99      0.58 o
  10   1   3        9.70       12.17      0.63 o
 -11   2   3       11.95       16.68      1.79 o
 -10   2   3      123.36      122.52      2.35 o
  -9   2   3        0.08       -0.25      0.46 o
  -8   2   3      461.04      445.41      6.00 o
  -7   2   3      316.21      312.20      4.34 o
  -6   2   3      355.17      360.73      3.45 o
  -5   2   3      505.04      474.82      5.26 o
  -4   2   3      671.61      615.90      6.65 o
  -3   2   3        6.32        7.69      1.01 o
  -2   2   3     4760.26     4719.88    110.75 o
  -1   2   3     1794.30     1774.13     20.12 o
   0   2   3       40.33       50.58      0.93 o
   1   2   3        0.15        1.86      0.28 o
   2   2   3       27.58       15.85      0.53 o
   3   2   3       14.83       10.43      0.85 o
   4   2   3       57.65       72.22      1.44 o
   5   2   3       85.08       82.54      2.92 o
   6   2   3      297.21      277.23      5.27 o
   7   2   3       72.58       66.95      2.04 o
   8   2   3       63.37       57.13      1.97 o
   9   2   3       60.84       63.63      2.23 o
  10   2   3       55.82       56.01      2.18 o
 -11   3   3       33.59       32.32      2.28 o
 -10   3   3      364.97      383.75      5.54 o
  -9   3   3        2.21        3.14      0.47 o
  -8   3   3      198.46      203.17      3.19 o
  -7   3   3      746.21      733.48      9.35 o
  -6   3   3      730.26      716.28      9.11 o
  -5   3   3     2241.72     2236.87     26.72 o
  -4   3   3       50.08       44.37      0.77 o
  -3   3   3      583.85      590.35      8.04 o
  -2   3   3      425.55      441.37      5.70 o
  -1   3   3      321.07      333.19      3.99 o
   0   3   3      112.76      141.12      2.12 o
   1   3   3      587.03      673.77     11.71 o
   2   3   3       85.01       78.83      2.60 o
   3   3   3        2.95        4.65      0.54 o
   4   3   3       30.37       33.58      2.31 o
   5   3   3      268.56      244.73      3.73 o
   6   3   3        2.58        3.15      0.54 o
   7   3   3      133.85      124.09      3.06 o
   8   3   3      101.03      101.46      2.80 o
   9   3   3       11.17       11.89      1.60 o
  10   3   3      165.53      174.90      4.32 o
 -11   4   3      349.99      376.58     10.11 o
 -10   4   3        4.75        6.69      0.86 o
  -9   4   3      476.23      474.84      8.68 o
  -8   4   3       16.32       12.96      0.71 o
  -7   4   3      153.17      154.87      2.58 o
  -6   4   3     1362.89     1363.20     16.69 o
  -5   4   3       96.94       87.50      1.63 o
  -4   4   3      288.30      273.44      4.54 o
  -3   4   3        2.54        2.03      0.24 o
  -2   4   3      328.36      312.39      4.05 o
  -1   4   3      854.53      850.76      9.19 o
   0   4   3       14.34       22.71      1.91 o
   1   4   3      615.06      596.83      7.72 o
   2   4   3       49.67       59.92      1.24 o
   3   4   3       91.50       82.80      2.00 o
   4   4   3      152.25      144.91      2.44 o
   5   4   3      199.86      189.54      3.09 o
   6   4   3      330.88      303.57      4.59 o
   7   4   3       12.37       13.90      1.75 o
   8   4   3       59.45       59.88      2.09 o
   9   4   3      155.40      150.79      3.84 o
 -10   5   3      420.90      448.00      8.20 o
  -9   5   3        5.71        7.31      0.89 o
  -8   5   3      306.67      317.26      4.67 o
  -7   5   3      255.21      253.63      3.83 o
  -6   5   3       22.71       18.80      0.77 o
  -5   5   3     1245.92     1243.58     15.31 o
  -4   5   3       29.94       35.62      1.05 o
  -3   5   3      395.10      418.46      5.29 o
  -2   5   3       88.23      104.10      1.79 o
  -1   5   3      579.88      592.62      6.60 o
   0   5   3     1097.62     1112.59     12.01 o
   1   5   3      223.43      247.35      3.11 o
   2   5   3     1869.17     1892.09     49.05 o
   3   5   3      978.93      929.83     11.91 o
   4   5   3       17.84       16.79      0.75 o
   5   5   3      532.56      501.93      6.93 o
   6   5   3      113.72      109.47      3.46 o
   7   5   3       29.90       31.24      1.46 o
   8   5   3       80.48       76.71      2.50 o
   9   5   3       59.60       65.09      1.93 o
 -10   6   3        3.56        4.63      0.83 o
  -9   6   3      197.62      212.35      4.65 o
  -8   6   3      308.61      288.90      4.39 o
  -7   6   3      143.87      148.79      2.62 o
  -6   6   3      101.43       96.44      1.90 o
  -5   6   3      855.88      840.99     10.70 o
  -4   6   3      328.32      320.44      7.07 o
  -3   6   3      111.02      100.84      2.40 o
  -2   6   3        0.32        0.74      0.61 o
  -1   6   3      208.46      214.11      3.27 o
   0   6   3        0.94        1.36      0.39 o
   1   6   3      668.64      669.94      7.57 o
   2   6   3      180.13      193.00      3.11 o
   3   6   3      746.04      716.88      8.16 o
   4   6   3      200.30      200.17      2.84 o
   5   6   3       56.56       50.14      1.47 o
   6   6   3      223.12      235.48      4.01 o
   7   6   3        4.39        2.81      0.66 o
   8   6   3      149.37      153.96      3.90 o
  -9   7   3      165.70      168.26      4.07 o
  -8   7   3      206.37      206.09      4.55 o
  -7   7   3      201.93      195.78      3.27 o
  -6   7   3       46.79       51.75      1.83 o
  -5   7   3        8.92        9.75      0.86 o
  -4   7   3      182.11      169.70      3.64 o
  -3   7   3      357.18      369.22      6.59 o
  -2   7   3      198.03      176.02      3.65 o
  -1   7   3      195.24      197.58      3.16 o
   0   7   3      432.03      410.24      5.77 o
   1   7   3       84.08       84.10      1.81 o
   2   7   3      766.10      780.52      9.46 o
   3   7   3      381.76      385.37      4.82 o
   4   7   3      160.28      160.11      2.98 o
   5   7   3      353.51      352.68      5.46 o
   6   7   3       20.34       17.08      1.03 o
   7   7   3      255.87      266.55      4.61 o
  -8   8   3       32.05       34.17      1.72 o
  -7   8   3        0.72        2.47      0.73 o
  -6   8   3       91.98       91.89      2.66 o
  -5   8   3       10.81       11.75      0.99 o
  -4   8   3       41.10       39.65      1.58 o
  -3   8   3      568.41      532.94     11.05 o
  -2   8   3       60.39       59.41      1.91 o
  -1   8   3      202.71      193.99      4.03 o
   0   8   3        0.00        1.48      1.06 o
   1   8   3      291.62      290.83      4.45 o
   2   8   3       94.45      100.64      1.79 o
   3   8   3      180.96      174.31      3.18 o
   4   8   3      287.03      293.91      4.76 o
   5   8   3       27.93       26.77      1.66 o
   6   8   3      176.24      182.12      3.54 o
  -6   9   3        2.26        1.67      0.83 o
  -5   9   3      106.57      108.60      4.63 o
  -4   9   3        0.64        0.08      0.55 o
  -3   9   3        1.91        1.96      0.66 o
  -2   9   3      582.38      581.33      9.96 o
  -1   9   3        4.67        4.01      0.75 o
   0   9   3      155.77      153.29      3.51 o
   1   9   3       18.83       20.41      1.24 o
   2   9   3        0.49        1.01      0.61 o
   3   9   3        2.72        3.53      0.84 o
   4   9   3       85.66       96.84      3.46 o
   5   9   3      177.82      184.13      3.57 o
  -4  10   3       72.00       74.75      2.45 o
  -3  10   3        7.17        5.81      0.94 o
  -2  10   3       50.16       46.52      1.88 o
  -1  10   3       74.96       73.51      2.34 o
   0  10   3        8.33        9.03      1.45 o
   1  10   3       31.46       31.51      2.34 o
   2  10   3        0.10        0.10      0.99 o
   3  10   3       13.37       14.48      1.25 o
 -12   0   4       82.64       83.89      3.47 o
 -11   0   4       36.82       39.62      2.25 o
 -10   0   4       30.34       30.38      1.86 o
  -9   0   4       73.54       67.61      2.67 o
  -8   0   4      331.51      324.70      7.82 o
  -7   0   4      170.13      159.47      3.21 o
  -6   0   4      109.39      107.17      1.72 o
  -5   0   4      102.06      143.02      2.07 o
  -4   0   4     1917.05     2225.37     26.39 o
  -3   0   4      320.73      299.87      5.37 o
  -2   0   4      117.44      118.76      1.72 o
  -1   0   4        7.52        4.84      0.66 o
   0   0   4     4236.69     4229.87     49.87 o
   1   0   4      802.68      875.90      8.57 o
   2   0   4     1033.70      960.17     10.77 o
   3   0   4      816.47      793.62      9.10 o
   4   0   4     1142.24     1141.71     15.22 o
   5   0   4     1335.83     1302.53     17.37 o
   6   0   4      229.69      207.43      4.56 o
   7   0   4      954.65      959.85     13.33 o
   8   0   4       52.24       54.95      1.71 o
   9   0   4      153.91      155.12      6.36 o
  10   0   4      140.69      145.48      3.31 o
 -12   1   4       93.74      101.47      2.73 o
 -11   1   4      319.23      327.39      5.94 o
 -10   1   4       41.53       39.86      3.05 o
  -9   1   4      259.96      261.25      6.80 o
  -8   1   4      388.77      389.08      4.63 o
  -7   1   4      347.81      350.06      4.10 o
  -6   1   4      493.29      473.26      5.22 o
  -5   1   4       95.52      109.06      1.27 o
  -4   1   4      821.93      785.71     12.44 o
  -3   1   4     3942.71     4320.55     58.22 o
  -2   1   4      641.86      795.40      6.82 o
  -1   1   4     1112.96     1107.67      9.41 o
   0   1   4     1934.38     1996.52     14.82 o
   1   1   4      485.03      551.08      5.48 o
   2   1   4       67.35       88.86      1.57 o
   3   1   4      374.98      377.99      5.20 o
   4   1   4      557.72      516.56      5.56 o
   5   1   4      586.05      589.75      7.22 o
   6   1   4     1548.92     1509.08     17.23 o
   7   1   4      118.59      124.10      4.69 o
   8   1   4      329.33      322.55      4.14 o
   9   1   4      294.74      291.87      4.05 o
  10   1   4        7.01        8.16      0.76 o
 -11   2   4       27.22       33.37      1.51 o
 -10   2   4      329.72      340.47      6.01 o
  -9   2   4        0.12        0.04      0.46 o
  -8   2   4      145.64      139.93      2.38 o
  -7   2   4      489.45      464.82      6.15 o
  -6   2   4      183.16      201.53      2.97 o
  -5   2   4      784.17      782.13      9.89 o
  -4   2   4       65.33       58.90      1.13 o
  -3   2   4      402.87      516.69      6.52 o
  -2   2   4      937.78      925.90     11.86 o
  -1   2   4      805.57      841.16      8.95 o
   0   2   4       37.73       25.82      1.38 o
   1   2   4       37.00       34.83      1.55 o
   2   2   4     1540.29     1572.84     23.57 o
   3   2   4       11.28        9.77      0.51 o
   4   2   4      449.19      434.55      5.99 o
   5   2   4      235.13      263.64      8.19 o
   6   2   4      155.91      155.58      5.81 o
   7   2   4      483.65      488.06      8.74 o
   8   2   4       10.29        9.52      1.81 o
   9   2   4      235.10      246.01      8.21 o
 -11   3   4      324.23      340.54      8.57 o
 -10   3   4       23.07       23.09      1.01 o
  -9   3   4      367.55      368.07      6.65 o
  -8   3   4      200.56      192.92      3.52 o
  -7   3   4      209.04      206.04      3.16 o
  -6   3   4      892.40      893.81     11.16 o
  -5   3   4       35.41       26.85      0.79 o
  -4   3   4       19.52       22.24      0.69 o
  -3   3   4      172.92      215.69      3.06 o
  -2   3   4      243.95      221.92      2.65 o
  -1   3   4       26.13       16.10      0.63 o
   0   3   4      179.83      174.23      3.86 o
   1   3   4      940.38      966.56     12.16 o
   2   3   4      375.44      368.73      6.42 o
   3   3   4      581.68      571.63      7.58 o
   4   3   4      137.29      136.30      2.38 o
   5   3   4       56.40       54.13      1.37 o
   6   3   4      124.45      120.34      2.97 o
   7   3   4       31.68       29.02      1.40 o
   8   3   4      119.72      119.96      3.21 o
   9   3   4       82.54       81.67      2.67 o
 -11   4   4       24.93       23.69      2.28 o
 -10   4   4      227.75      234.65      3.82 o
  -9   4   4       44.66       44.84      1.35 o
  -8   4   4       94.19       93.17      2.33 o
  -7   4   4      400.89      371.73      5.18 o
  -6   4   4       96.51       89.96      1.74 o
  -5   4   4      348.64      320.72      4.46 o
  -4   4   4      263.33      264.18      4.90 o
  -3   4   4      360.63      358.60      6.82 o
  -2   4   4      407.52      486.77      5.57 o
  -1   4   4      120.94      143.42      2.25 o
   0   4   4       46.54       50.04      1.17 o
   1   4   4      244.73      263.18      3.79 o
   2   4   4       42.71       39.31      2.54 o
   3   4   4      120.11      102.82      1.92 o
   4   4   4      109.22      111.06      2.09 o
   5   4   4       30.28       22.14      0.90 o
   6   4   4       34.93       34.01      1.15 o
   7   4   4       57.40       65.14      2.18 o
   8   4   4        4.17        3.62      0.74 o
   9   4   4       83.82       92.53      2.94 o
 -10   5   4       24.62       22.28      1.42 o
  -9   5   4       30.25       31.19      1.14 o
  -8   5   4      429.28      416.03      5.86 o
  -7   5   4       33.73       34.85      1.09 o
  -6   5   4       13.61       12.01      0.66 o
  -5   5   4      416.18      400.18      5.47 o
  -4   5   4       34.33       35.07      1.12 o
  -3   5   4      182.25      200.69      3.03 o
  -2   5   4      111.39      106.76      3.29 o
  -1   5   4       61.82       75.48      1.26 o
   0   5   4      122.89      113.87      2.00 o
   1   5   4      410.22      428.88      5.88 o
   2   5   4       40.53       32.45      0.98 o
   3   5   4       23.97       24.79      1.72 o
   4   5   4       12.92       15.48      0.76 o
   5   5   4        0.04        0.53      0.99 o
   6   5   4       16.06       13.51      0.80 o
   7   5   4        2.06        3.04      0.69 o
   8   5   4       14.88       19.49      1.36 o
 -10   6   4        0.00        0.51      1.12 o
  -9   6   4      139.08      140.27      2.69 o
  -8   6   4        0.88        1.35      0.46 o
  -7   6   4        1.45        1.04      0.42 o
  -6   6   4       40.78       40.01      1.16 o
  -5   6   4        3.89        7.33      0.74 o
  -4   6   4       14.84       16.12      0.77 o
  -3   6   4        7.28        3.00      0.79 o
  -2   6   4       37.52       37.38      1.37 o
  -1   6   4       76.55       75.46      1.55 o
   0   6   4      392.92      416.70      4.95 o
   1   6   4      187.69      188.28      3.21 o
   2   6   4      120.82      121.32      1.94 o
   3   6   4      263.12      250.64      4.44 o
   4   6   4       28.96       27.72      1.03 o
   5   6   4        0.00        0.32      0.38 o
   6   6   4       24.76       22.14      1.31 o
   7   6   4       10.88        8.42      0.80 o
   8   6   4        0.84        1.26      0.61 o
  -9   7   4        1.26        2.73      0.78 o
  -8   7   4        0.67        0.10      0.56 o
  -7   7   4        7.93        9.56      0.70 o
  -6   7   4      132.56      117.45      2.27 o
  -5   7   4        2.01        2.17      0.57 o
  -4   7   4      314.60      312.58      5.83 o
  -3   7   4      353.29      343.48      6.26 o
  -2   7   4      126.32      121.68      3.40 o
  -1   7   4        6.97        7.48      0.78 o
   0   7   4       40.93       43.82      1.30 o
   1   7   4      659.58      672.11     12.67 o
   2   7   4        8.93        6.95      0.74 o
   3   7   4       10.04        9.36      0.60 o
   4   7   4      145.95      137.44      2.73 o
   5   7   4       38.67       40.07      1.43 o
   6   7   4        4.67        2.21      0.69 o
   7   7   4       39.39       41.11      1.56 o
  -8   8   4      136.65      137.19      3.59 o
  -7   8   4       58.21       57.93      2.10 o
  -6   8   4        2.75        1.60      0.62 o
  -5   8   4       87.16       85.88      2.49 o
  -4   8   4       89.88       84.14      2.39 o
  -3   8   4       94.36      100.20      2.67 o
  -2   8   4        3.33        2.81      0.66 o
  -1   8   4        8.71       10.77      0.96 o
   0   8   4      311.37      322.07      6.20 o
   1   8   4       38.94       39.74      1.27 o
   2   8   4      197.54      200.38      3.75 o
   3   8   4       99.00      103.17      2.45 o
   4   8   4        6.96        7.83      1.04 o
   5   8   4       29.35       26.59      1.28 o
   6   8   4        2.52        2.25      0.68 o
  -6   9   4      122.76      131.31      3.45 o
  -5   9   4      200.40      193.89      4.38 o
  -4   9   4       41.43       48.56      1.89 o
  -3   9   4       45.44       42.56      1.76 o
  -2   9   4      355.98      367.06      6.86 o
  -1   9   4      144.31      150.67      8.15 o
   0   9   4      151.08      149.09      6.58 o
   1   9   4       15.92       19.11      1.28 o
   2   9   4       54.41       53.23      3.24 o
   3   9   4       47.72       45.91      1.92 o
   4   9   4       50.16       53.84      1.73 o
  -4  10   4        3.73        4.34      0.86 o
  -3  10   4       53.98       62.93      2.24 o
  -2  10   4      451.17      434.50      8.01 o
  -1  10   4      336.27      350.07      6.74 o
   0  10   4       76.17       83.72      2.57 o
   1  10   4        2.46        5.72      1.45 o
   2  10   4       50.61       57.31      3.39 o
 -11   1   5        6.88        5.39      0.81 o
 -10   1   5       59.77       60.42      1.91 o
  -9   1   5        7.15        7.37      0.75 o
  -8   1   5       97.04      102.35      3.73 o
  -7   1   5      199.28      201.47      3.02 o
  -6   1   5      126.82      119.62      1.70 o
  -5   1   5      437.24      431.36      4.27 o
  -4   1   5      255.85      310.40      2.98 o
  -3   1   5      194.92      221.12      2.11 o
  -2   1   5      198.44      198.85      1.93 o
  -1   1   5      253.61      289.51      2.68 o
   0   1   5      103.34      124.12      1.17 o
   1   1   5      701.89      800.63      7.33 o
   2   1   5      515.04      571.47      6.01 o
   3   1   5      160.09      152.45      2.04 o
   4   1   5        0.03        0.57      0.21 o
   5   1   5      326.60      313.09      3.82 o
   6   1   5      386.61      376.74      6.00 o
   7   1   5       34.58       36.54      1.18 o
   8   1   5       99.77      105.19      2.22 o
   9   1   5        2.83        3.84      0.61 o
 -11   2   5       40.54       42.02      1.68 o
 -10   2   5       37.40       31.77      1.45 o
  -9   2   5       31.21       30.03      1.04 o
  -8   2   5        0.06        0.13      0.37 o
  -7   2   5      280.27      275.68      3.94 o
  -6   2   5      402.16      398.43      5.31 o
  -5   2   5      112.64      105.51      1.78 o
  -4   2   5      842.80      881.93     10.01 o
  -3   2   5      506.64      549.69      5.98 o
  -2   2   5      121.18      112.01      1.33 o
  -1   2   5      311.74      323.98      2.85 o
   0   2   5     1168.27     1213.94     11.33 o
   1   2   5      366.76      320.68      4.45 o
   2   2   5      927.79      948.13     12.06 o
   3   2   5      250.06      226.80      3.47 o
   4   2   5     1100.92     1033.53     13.29 o
   5   2   5      207.20      199.88      3.34 o
   6   2   5      156.08      139.00      4.61 o
   7   2   5        5.78        6.08      0.97 o
   8   2   5       51.34       54.21      2.09 o
   9   2   5       41.22       41.31      1.25 o
 -11   3   5       11.90       14.28      1.09 o
 -10   3   5      139.55      147.71      3.30 o
  -9   3   5       67.36       69.42      2.00 o
  -8   3   5      480.00      484.47      6.96 o
  -7   3   5      459.15      456.13      6.13 o
  -6   3   5       61.90       62.61      1.36 o
  -5   3   5     1096.68     1066.64     14.46 o
  -4   3   5       14.12       16.32      0.68 o
  -3   3   5      531.58      514.45      6.64 o
  -2   3   5      850.88      944.71     14.28 o
  -1   3   5      642.37      720.25      7.83 o
   0   3   5       12.49        7.06      0.43 o
   1   3   5        0.77        3.93      0.50 o
   2   3   5        0.35        0.93      0.27 o
   3   3   5       20.21       31.58      0.97 o
   4   3   5      254.33      234.23      3.70 o
   5   3   5        3.87        4.63      0.65 o
   6   3   5        2.53        3.52      0.50 o
   7   3   5      225.07      213.72      4.72 o
   8   3   5       35.90       40.23      1.82 o
   9   3   5        0.22       -0.24      0.55 o
 -11   4   5       77.25       82.47      2.42 o
 -10   4   5        0.09       -0.27      0.61 o
  -9   4   5      163.45      172.17      2.98 o
  -8   4   5      106.31      102.84      2.04 o
  -7   4   5      394.98      392.37      5.46 o
  -6   4   5      712.10      722.07      9.27 o
  -5   4   5        0.01        0.20      0.29 o
  -4   4   5     1222.13     1215.91     15.92 o
  -3   4   5      522.41      559.46      7.25 o
  -2   4   5      417.17      402.62      5.40 o
  -1   4   5      302.87      279.81      3.99 o
   0   4   5      159.97      165.08      2.76 o
   1   4   5      367.76      355.61      5.00 o
   2   4   5      166.17      158.30      2.64 o
   3   4   5     2044.23     1962.91     24.39 o
   4   4   5        5.10        5.98      0.59 o
   5   4   5        0.16        0.06      0.31 o
   6   4   5      195.68      192.81      3.41 o
   7   4   5       14.24       14.60      1.19 o
   8   4   5      286.22      300.02      6.29 o
 -10   5   5      272.70      279.59      4.44 o
  -9   5   5       72.15       73.88      1.78 o
  -8   5   5       92.58       91.84      1.96 o
  -7   5   5      379.45      370.92      5.29 o
  -6   5   5        0.07        0.13      0.35 o
  -5   5   5      109.46      115.55      2.10 o
  -4   5   5       17.62       16.64      0.93 o
  -3   5   5      990.30     1039.16     12.95 o
  -2   5   5       38.87       43.91      1.88 o
  -1   5   5      393.70      384.57      7.26 o
   0   5   5     1055.65     1134.01     32.74 o
   1   5   5      234.19      234.23      4.05 o
   2   5   5      739.84      734.73      9.69 o
   3   5   5       69.22       62.67      1.51 o
   4   5   5        1.96        1.95      0.41 o
   5   5   5       21.02       20.74      0.95 o
   6   5   5       25.41       25.51      1.54 o
   7   5   5      180.17      182.92      4.34 o
   8   5   5       49.27       48.45      2.10 o
  -9   6   5      260.34      268.58      5.61 o
  -8   6   5       49.96       45.99      1.36 o
  -7   6   5       82.52       82.59      1.82 o
  -6   6   5      459.80      438.44      6.10 o
  -5   6   5        5.23        3.63      0.47 o
  -4   6   5      640.50      630.55      8.27 o
  -3   6   5      129.71      120.32      2.93 o
  -2   6   5      130.23      124.52      2.91 o
  -1   6   5      439.06      419.63      7.37 o
   0   6   5      193.19      198.62      3.22 o
   1   6   5     1350.35     1422.73     17.97 o
   2   6   5        2.31        2.51      0.45 o
   3   6   5       17.17       17.10      0.85 o
   4   6   5      327.38      330.24      5.03 o
   5   6   5      186.37      179.77      3.25 o
   6   6   5      162.42      176.17      4.20 o
   7   6   5       28.11       30.77      1.67 o
  -8   7   5       70.81       73.32      1.81 o
  -7   7   5       52.02       52.61      1.46 o
  -6   7   5        3.27        4.80      0.73 o
  -5   7   5      181.14      180.49      3.91 o
  -4   7   5        0.07       -0.36      0.46 o
  -3   7   5       26.17       26.59      1.31 o
  -2   7   5      140.37      139.98      4.11 o
  -1   7   5        1.82        3.39      1.59 o
   0   7   5      467.76      504.33     19.77 o
   1   7   5        0.00       -0.03      0.36 o
   2   7   5       24.62       27.68      0.91 o
   3   7   5      288.10      297.73      4.02 o
   4   7   5        0.09        0.34      0.39 o
   5   7   5      352.49      361.16     16.88 o
   6   7   5       19.34       20.44      1.14 o
  -7   8   5       41.63       45.11      2.06 o
  -6   8   5       61.35       55.85      2.04 o
  -5   8   5        4.04        5.73      1.95 o
  -4   8   5       38.78       37.34      1.61 o
  -3   8   5      100.38       88.90      4.32 o
  -2   8   5       30.88       29.10      2.63 o
  -1   8   5      627.45      646.09     10.96 o
   0   8   5      104.03      109.08      2.90 o
   1   8   5        7.10        8.02      0.91 o
   2   8   5      264.19      276.26     15.60 o
   3   8   5      196.96      204.67      3.83 o
   4   8   5      146.88      157.42      3.15 o
   5   8   5       81.99       88.45      2.30 o
  -6   9   5       62.82       63.54      4.44 o
  -5   9   5       81.91       82.18      2.81 o
  -4   9   5      210.09      194.76      6.32 o
  -3   9   5        7.57        5.35      0.84 o
  -2   9   5      362.94      352.00      9.17 o
  -1   9   5       14.94       12.27      1.12 o
   0   9   5       74.79       69.91      2.32 o
   1   9   5       34.19       37.95      1.71 o
   2   9   5        0.67        2.05      1.38 o
   3   9   5       49.77       60.49      3.72 o
  -2  10   5      101.48      109.04      6.31 o
  -1  10   5        0.15       -0.16      0.68 o
   0  10   5       21.82       19.46      1.39 o
 -11   0   6       68.02       74.57      3.20 o
 -10   0   6      384.28      352.74      8.89 o
  -9   0   6        4.46        2.79      0.90 o
  -8   0   6      539.56      502.59     11.51 o
  -7   0   6       84.96       77.91      2.81 o
  -6   0   6       80.22       74.20      5.21 o
  -5   0   6     1063.21     1097.35     16.14 o
  -4   0   6       65.58       71.83      1.27 o
  -3   0   6      271.78      292.23      3.90 o
  -2   0   6     2297.94     2371.41     28.16 o
  -1   0   6        3.88       21.66      3.45 o
   0   0   6     1482.37     1487.59     17.87 o
   1   0   6       38.23       31.96      0.74 o
   2   0   6      563.42      530.20      8.73 o
   3   0   6      485.30      472.76      8.02 o
   4   0   6      189.01      178.11      3.30 o
   5   0   6     2766.74     2733.12     35.63 o
   6   0   6      293.69      293.68      5.04 o
   7   0   6       26.32       28.01      1.25 o
   8   0   6      192.88      191.83      3.94 o
 -11   1   6       26.83       27.39      1.41 o
 -10   1   6      141.43      134.25      3.12 o
  -9   1   6      550.69      531.47      8.66 o
  -8   1   6       10.20        7.18      0.73 o
  -7   1   6     1025.76      968.81     11.86 o
  -6   1   6     1059.34     1105.47     13.35 o
  -5   1   6        5.37       13.60      0.43 o
  -4   1   6      613.56      600.97      5.82 o
  -3   1   6      670.44      718.37      6.29 o
  -2   1   6      198.22      238.43      2.32 o
  -1   1   6       23.88       23.33      0.56 o
   0   1   6       36.05       42.52      0.69 o
   1   1   6        2.03        1.37      0.25 o
   2   1   6       65.69       52.86      1.12 o
   3   1   6        8.28        6.85      0.41 o
   4   1   6      454.77      420.61      4.83 o
   5   1   6        6.86       10.01      0.85 o
   6   1   6       90.20       81.36      1.81 o
   7   1   6        4.39        8.79      1.20 o
   8   1   6       19.99       18.94      0.99 o
 -11   2   6       45.00       44.78      4.04 o
 -10   2   6      313.51      313.88      5.75 o
  -9   2   6        6.54        6.30      0.61 o
  -8   2   6      307.46      304.50      4.37 o
  -7   2   6      387.24      363.92      4.98 o
  -6   2   6      194.15      186.49      2.47 o
  -5   2   6      735.26      712.54      8.99 o
  -4   2   6      346.66      377.53      4.33 o
  -3   2   6     1101.54     1108.15     10.40 o
  -2   2   6     1460.89     1521.83     12.94 o
  -1   2   6       26.66       27.77      0.52 o
   0   2   6     1150.76     1102.43      9.01 o
   1   2   6      490.68      479.80      5.15 o
   2   2   6      277.19      272.66      3.52 o
   3   2   6      246.12      239.28      4.47 o
   4   2   6      512.61      489.24      6.88 o
   5   2   6       13.68       15.73      0.83 o
   6   2   6       41.21       40.59      1.38 o
   7   2   6      669.82      667.90      8.58 o
   8   2   6        2.23        2.14      0.69 o
 -11   3   6       51.87       46.60      1.79 o
 -10   3   6        1.88        0.87      0.50 o
  -9   3   6       68.34       68.57      1.99 o
  -8   3   6      155.52      166.92     16.01 o
  -7   3   6       50.09       53.51      1.46 o
  -6   3   6       86.89       79.44      1.61 o
  -5   3   6       27.28       26.64      0.88 o
  -4   3   6      218.55      202.17      3.04 o
  -3   3   6        1.05        3.49      0.75 o
  -2   3   6      567.88      553.17      8.81 o
  -1   3   6      136.65      129.88      1.36 o
   0   3   6        3.45        5.44      0.42 o
   1   3   6      234.50      228.77      3.48 o
   2   3   6      376.88      370.33      5.28 o
   3   3   6      102.18      111.68      2.16 o
   4   3   6      131.27      129.11      2.46 o
   5   3   6       87.56       81.49      2.23 o
   6   3   6        0.88        1.50      0.45 o
   7   3   6       31.35       29.48      1.54 o
   8   3   6      306.22      320.55      8.36 o
 -10   4   6       38.32       35.35      1.56 o
  -9   4   6       30.03       30.72      1.37 o
  -8   4   6      141.41      142.98      2.56 o
  -7   4   6      379.41      356.53      5.07 o
  -6   4   6       18.00       19.06      0.82 o
  -5   4   6      905.86      860.57     10.88 o
  -4   4   6       77.57       73.86      1.54 o
  -3   4   6      484.63      467.75      6.25 o
  -2   4   6      809.19      813.45     10.30 o
  -1   4   6       19.47       22.58      1.36 o
   0   4   6      525.11      530.72     10.12 o
   1   4   6      329.30      334.86      4.84 o
   2   4   6      114.48      111.48      2.13 o
   3   4   6       37.60       34.02      1.10 o
   4   4   6       15.43       13.99      0.79 o
   5   4   6       10.84        9.73      0.70 o
   6   4   6      100.98       93.95      2.19 o
   7   4   6       43.54       51.32      2.09 o
   8   4   6        0.78        1.08      1.16 o
 -10   5   6        5.90        6.12      1.90 o
  -9   5   6        2.25        1.38      0.48 o
  -8   5   6       37.49       35.04      1.16 o
  -7   5   6       24.95       23.80      0.95 o
  -6   5   6       43.10       38.78      1.46 o
  -5   5   6       22.03       24.99      0.93 o
  -4   5   6      134.12      123.80      2.79 o
  -3   5   6        7.49        5.52      0.56 o
  -2   5   6       79.79       67.30      1.97 o
  -1   5   6      208.05      206.07      4.17 o
   0   5   6        2.93        7.08      1.07 o
   1   5   6       12.89       14.08      0.75 o
   2   5   6      116.02      105.68      3.02 o
   3   5   6      165.36      151.66      2.76 o
   4   5   6        0.16        0.22      0.69 o
   5   5   6       43.69       41.17      1.35 o
   6   5   6        0.48       -0.38      0.44 o
   7   5   6       48.73       51.70      1.68 o
  -9   6   6        0.31       -0.13      0.46 o
  -8   6   6       20.98       17.88      0.90 o
  -7   6   6       76.57       75.07      1.99 o
  -6   6   6        6.51        6.42      0.58 o
  -5   6   6      151.85      142.00      2.56 o
  -4   6   6      104.24       94.64      1.94 o
  -3   6   6        1.87        1.06      0.54 o
  -2   6   6        6.10        6.44      0.76 o
  -1   6   6        9.75        8.81      1.35 o
   0   6   6       43.33       52.56      2.41 o
   1   6   6      191.07      189.00      4.07 o
   2   6   6       31.45       33.73      1.15 o
   3   6   6       35.10       38.99      1.27 o
   4   6   6        3.13        3.33      0.66 o
   5   6   6        0.48        1.11      0.52 o
   6   6   6       54.81       52.85      4.15 o
  -8   7   6        9.30       12.04      0.82 o
  -7   7   6        0.52        0.55      0.44 o
  -6   7   6        1.53        2.35      0.49 o
  -5   7   6       39.66       35.25      1.21 o
  -4   7   6       13.88        9.95      0.92 o
  -3   7   6      150.16      143.39      3.36 o
  -2   7   6       94.47       97.72      2.65 o
  -1   7   6        1.09        1.92      0.66 o
   0   7   6       29.49       36.91      1.64 o
   1   7   6      472.60      497.08     13.32 o
   2   7   6       11.00       10.51      1.10 o
   3   7   6        5.74        6.35      0.64 o
   4   7   6       58.86       48.44      1.53 o
   5   7   6       23.37       22.24      1.47 o
  -7   8   6        5.75        5.87      0.88 o
  -6   8   6       10.52       10.77      1.01 o
  -5   8   6       35.43       36.03      1.93 o
  -4   8   6       39.18       40.15      1.68 o
  -3   8   6      110.35      106.28      5.49 o
  -2   8   6       66.20       65.46      2.17 o
  -1   8   6        0.41        1.26      0.67 o
   0   8   6      287.70      295.97      7.91 o
   1   8   6        0.20        1.67      0.70 o
   2   8   6        0.19       -0.10      0.63 o
   3   8   6        1.40        0.59      0.67 o
   4   8   6        3.93        3.98      1.24 o
  -5   9   6        9.98       12.73      1.75 o
  -4   9   6      158.58      167.68      7.64 o
  -3   9   6        2.41        1.81      0.71 o
  -2   9   6       99.67      104.39      2.96 o
  -1   9   6      113.26      118.56      3.22 o
   0   9   6      179.14      199.50      6.91 o
   1   9   6       59.48       71.69      6.14 o
   2   9   6        0.45        0.44      0.71 o
 -11   1   7       16.52       17.11      1.17 o
 -10   1   7       14.18       12.36      2.02 o
  -9   1   7       22.05       21.49      1.19 o
  -8   1   7      296.85      270.21      4.95 o
  -7   1   7        0.19        0.87      0.35 o
  -6   1   7       44.41       45.34      1.13 o
  -5   1   7      308.13      318.45      4.34 o
  -4   1   7      347.00      347.03      3.59 o
  -3   1   7      324.30      318.96      3.33 o
  -2   1   7       59.31       69.94      0.94 o
  -1   1   7        4.29        6.86      0.30 o
   0   1   7       39.63       44.95      0.84 o
   1   1   7       28.29       27.20      0.78 o
   2   1   7       70.44       63.97      1.09 o
   3   1   7        0.10        0.22      0.25 o
   4   1   7       41.59       36.86      0.99 o
   5   1   7       55.21       50.90      1.40 o
   6   1   7        7.75        7.83      0.65 o
   7   1   7       19.63       21.72      1.01 o
   8   1   7        0.00       -0.22      0.41 o
 -11   2   7        3.38        4.86      0.97 o
 -10   2   7        2.15        1.34      0.63 o
  -9   2   7      120.43      114.04      2.77 o
  -8   2   7      160.89      153.78      2.64 o
  -7   2   7       48.57       40.85      1.15 o
  -6   2   7       57.21       66.37      1.44 o
  -5   2   7      412.55      398.37      4.63 o
  -4   2   7       87.24      103.80      1.60 o
  -3   2   7        8.43        9.39      0.41 o
  -2   2   7      500.23      517.04      5.14 o
  -1   2   7        9.60        9.47      0.36 o
   0   2   7      525.62      509.89      4.48 o
   1   2   7      808.51      775.96      8.09 o
   2   2   7       34.43       29.60      0.80 o
   3   2   7      411.51      392.05      5.10 o
   4   2   7      247.53      233.07      3.45 o
   5   2   7       19.67       18.29      0.77 o
   6   2   7       58.28       54.22      1.49 o
   7   2   7        4.98        5.49      0.63 o
 -10   3   7      140.55      144.29      3.34 o
  -9   3   7       17.23       15.51      0.95 o
  -8   3   7      123.37      124.44      2.31 o
  -7   3   7      119.89      110.51      2.08 o
  -6   3   7      228.23      208.09      2.78 o
  -5   3   7     1080.13     1089.93     11.62 o
  -4   3   7       34.73       37.56      0.92 o
  -3   3   7      726.34      738.22      8.05 o
  -2   3   7      256.61      266.93      3.28 o
  -1   3   7      114.70      115.40      2.04 o
   0   3   7       70.03       76.90      1.27 o
   1   3   7      182.95      188.57      2.46 o
   2   3   7      284.12      262.24      4.08 o
   3   3   7        4.03        2.36      0.44 o
   4   3   7      179.78      170.39      3.09 o
   5   3   7       84.55       76.06      1.90 o
   6   3   7        1.79        3.38      1.19 o
   7   3   7        6.35        5.79      0.57 o
 -10   4   7        1.60        0.98      0.51 o
  -9   4   7      194.11      204.94      4.14 o
  -8   4   7       45.42       43.01      1.56 o
  -7   4   7        0.05        0.86      0.96 o
  -6   4   7      781.43      749.56     14.59 o
  -5   4   7       33.96       27.54      1.03 o
  -4   4   7      302.04      310.21      6.01 o
  -3   4   7      118.20      124.22      2.48 o
  -2   4   7      411.03      426.50      5.86 o
  -1   4   7     1141.40     1156.31     18.13 o
   0   4   7       26.06       27.80      1.31 o
   1   4   7      987.29      973.18     12.63 o
   2   4   7      113.29      104.68      2.13 o
   3   4   7      119.70      117.80      2.36 o
   4   4   7       65.61       59.96      1.61 o
   5   4   7       73.63       70.03      1.83 o
   6   4   7       87.96       89.74      2.78 o
   7   4   7        1.38        1.52      0.75 o
  -9   5   7       27.89       28.25      1.35 o
  -8   5   7       33.86       35.74      1.19 o
  -7   5   7       72.21       69.86      1.65 o
  -6   5   7      229.22      232.54      3.79 o
  -5   5   7      293.72      283.08      4.24 o
  -4   5   7      264.44      244.77      3.76 o
  -3   5   7      454.26      446.11      6.16 o
  -2   5   7      134.69      139.57      3.25 o
  -1   5   7      270.29      275.83      5.37 o
   0   5   7      422.59      433.62      8.77 o
   1   5   7       27.89       29.91      1.42 o
   2   5   7      239.09      240.11      3.90 o
   3   5   7        9.31        7.50      0.65 o
   4   5   7       74.97       75.66      1.88 o
   5   5   7       62.41       60.83      1.74 o
   6   5   7        2.23        2.77      1.05 o
  -9   6   7       19.10       17.42      1.23 o
  -8   6   7      141.00      137.47      2.66 o
  -7   6   7      271.35      273.56      4.29 o
  -6   6   7       99.10       97.33      3.28 o
  -5   6   7        6.48        7.06      0.62 o
  -4   6   7      564.90      542.84      9.20 o
  -3   6   7      179.99      171.84      3.80 o
  -2   6   7      154.29      152.71      3.55 o
  -1   6   7      933.32      958.21     15.64 o
   0   6   7       51.44       53.84      1.97 o
   1   6   7      335.61      340.78      6.53 o
   2   6   7      216.97      217.02      7.54 o
   3   6   7       60.79       62.48      1.69 o
   4   6   7       44.68       46.56      1.77 o
   5   6   7       22.89       25.92      1.19 o
  -8   7   7      144.95      140.12      2.78 o
  -7   7   7        3.96        4.71      0.62 o
  -6   7   7      139.96      139.61      4.90 o
  -5   7   7       28.24       31.20      1.14 o
  -4   7   7       10.93       12.22      1.03 o
  -3   7   7      338.23      335.31      6.41 o
  -2   7   7        6.07        4.92      0.80 o
  -1   7   7       85.81       89.04      2.65 o
   0   7   7      107.38      113.27      4.69 o
   1   7   7        9.83        8.83      0.98 o
   2   7   7       70.31       78.98      2.54 o
   3   7   7       30.23       32.00      1.64 o
   4   7   7       13.33       17.40      1.02 o
  -6   8   7       70.59       69.45      2.34 o
  -5   8   7        0.42        1.57      0.95 o
  -4   8   7      106.17      104.88      3.89 o
  -3   8   7      136.02      131.80      3.36 o
  -2   8   7       45.23       48.75      1.95 o
  -1   8   7       42.82       43.25      1.85 o
   0   8   7        9.27        8.22      1.03 o
   1   8   7      143.71      164.84      4.08 o
   2   8   7       46.48       51.26      4.94 o
   3   8   7       74.80       89.66      2.86 o
  -3   9   7       12.62       11.65      1.10 o
  -2   9   7        6.39        6.26      1.19 o
  -1   9   7        9.48       13.27      1.17 o
   0   9   7       11.64       14.41      1.28 o
 -11   0   8       10.59        8.90      1.37 o
 -10   0   8       14.84       18.35      1.72 o
  -9   0   8       14.67        9.64      1.29 o
  -8   0   8      571.23      519.35     12.04 o
  -7   0   8        9.00       11.44      1.24 o
  -6   0   8      146.52      142.70      4.21 o
  -5   0   8       11.78        8.86      0.98 o
  -4   0   8      791.83      819.97     12.38 o
  -3   0   8      958.57      988.58     16.38 o
  -2   0   8      291.23      275.30      3.88 o
  -1   0   8      159.84      162.27      2.53 o
   0   0   8      251.56      249.50      4.67 o
   1   0   8       21.22       15.86      0.97 o
   2   0   8     1552.17     1471.43     22.79 o
   3   0   8     1054.65     1001.12     16.10 o
   4   0   8       56.97       59.91      2.98 o
   5   0   8      290.89      282.29      8.40 o
 -10   1   8       49.30       41.95      1.68 o
  -9   1   8      448.39      434.78      7.47 o
  -8   1   8        4.27        5.61      0.75 o
  -7   1   8      837.33      796.56     12.27 o
  -6   1   8       26.14       29.76      0.95 o
  -5   1   8      197.71      179.44      2.78 o
  -4   1   8     1006.17     1013.69     10.68 o
  -3   1   8        1.82        1.96      0.32 o
  -2   1   8     1462.53     1450.94     13.56 o
  -1   1   8      176.51      180.13      2.18 o
   0   1   8        2.97        2.68      0.35 o
   1   1   8      419.46      400.15      4.97 o
   2   1   8      173.62      177.66      3.14 o
   3   1   8      148.50      143.31      2.79 o
   4   1   8      112.13      107.50      2.38 o
   5   1   8        1.43        2.20      0.50 o
   6   1   8      106.98      106.78      2.33 o
   7   1   8       18.85       17.21      0.96 o
 -10   2   8       59.53       54.92      1.91 o
  -9   2   8       44.08       39.51      1.56 o
  -8   2   8       30.45       33.40      1.57 o
  -7   2   8       34.97       31.43      1.04 o
  -6   2   8       37.17       31.37      1.48 o
  -5   2   8      835.54      854.85     10.57 o
  -4   2   8      179.38      163.54      2.29 o
  -3   2   8        1.97        1.46      0.28 o
  -2   2   8      851.04      867.57      8.35 o
  -1   2   8      154.07      157.53      2.22 o
   0   2   8      538.01      507.98      6.03 o
   1   2   8       22.12       20.45      0.90 o
   2   2   8      270.90      270.40      3.42 o
   3   2   8      325.59      298.69      3.78 o
   4   2   8        0.98        1.88      0.38 o
   5   2   8      294.56      289.10      3.86 o
   6   2   8        0.44        0.19      0.39 o
   7   2   8       32.23       35.81      1.51 o
 -10   3   8        4.20        4.10      0.73 o
  -9   3   8       42.11       34.33      1.47 o
  -8   3   8        9.36        6.11      0.59 o
  -7   3   8        2.30        1.87      0.80 o
  -6   3   8      437.75      416.98      5.66 o
  -5   3   8      910.53      888.51      9.67 o
  -4   3   8      219.89      214.72      2.85 o
  -3   3   8       59.31       60.99      1.39 o
  -2   3   8      175.98      174.59      2.86 o
  -1   3   8     1124.52     1121.11     13.99 o
   0   3   8      341.99      315.42      5.88 o
   1   3   8      278.08      286.89      3.52 o
   2   3   8        2.56        2.35      0.35 o
   3   3   8       17.52       21.29      0.77 o
   4   3   8      103.54      104.88      1.87 o
   5   3   8       42.17       42.87      1.17 o
   6   3   8       92.04      100.05      2.23 o
  -9   4   8        1.64        1.33      0.49 o
  -8   4   8       11.06       12.74      0.78 o
  -7   4   8       50.89       52.80      1.40 o
  -6   4   8      145.49      146.85      2.24 o
  -5   4   8      157.82      135.74      2.44 o
  -4   4   8        4.77        6.88      0.50 o
  -3   4   8      533.85      517.53      5.96 o
  -2   4   8      535.26      525.28      7.11 o
  -1   4   8       50.19       55.14      1.94 o
   0   4   8      722.42      755.68     12.48 o
   1   4   8       40.51       36.66      1.69 o
   2   4   8        3.93        2.42      0.41 o
   3   4   8        7.98        9.13      0.70 o
   4   4   8        9.28       10.81      0.79 o
   5   4   8        8.78       10.69      0.71 o
   6   4   8        5.37        5.32      0.50 o
  -9   5   8       25.29       28.95      1.42 o
  -8   5   8       47.73       43.04      1.62 o
  -7   5   8      216.03      200.40      3.35 o
  -6   5   8       34.11       32.53      1.11 o
  -5   5   8       43.91       38.06      1.72 o
  -4   5   8      210.40      199.09      3.28 o
  -3   5   8       41.85       39.33      1.22 o
  -2   5   8      271.75      267.32      6.19 o
  -1   5   8        0.46        0.80      0.64 o
   0   5   8        0.31        0.55      0.59 o
   1   5   8      232.92      247.47      5.12 o
   2   5   8        0.14        0.35      0.56 o
   3   5   8       99.72      105.48      2.34 o
   4   5   8        0.00        0.63      0.59 o
   5   5   8        0.03        0.11      0.43 o
  -8   6   8        1.90        0.80      0.49 o
  -7   6   8       16.38       22.05      1.00 o
  -6   6   8       52.57       52.20      1.47 o
  -5   6   8       14.92       15.90      0.95 o
  -4   6   8       74.39       70.11      1.69 o
  -3   6   8      149.58      144.19      3.49 o
  -2   6   8        5.99        6.67      0.86 o
  -1   6   8       30.32       30.79      1.53 o
   0   6   8        6.51        7.75      0.92 o
   1   6   8      143.56      150.13      3.71 o
   2   6   8       45.55       46.83      1.91 o
   3   6   8        2.93        2.80      0.73 o
   4   6   8        0.81        2.28      0.58 o
  -7   7   8       10.74       10.15      0.81 o
  -6   7   8       41.51       33.74      1.23 o
  -5   7   8       14.32       14.34      1.13 o
  -4   7   8        0.82        1.02      0.63 o
  -3   7   8       47.26       40.46      1.76 o
  -2   7   8       12.60       12.23      1.09 o
  -1   7   8        7.29        7.82      1.04 o
   0   7   8        8.17        8.40      1.01 o
   1   7   8        4.57        1.87      0.73 o
   2   7   8       28.44       37.48      1.83 o
   3   7   8        5.47        6.93      1.25 o
  -5   8   8       24.78       28.57      1.54 o
  -4   8   8       67.29       69.50      4.94 o
  -3   8   8      159.01      158.10     10.81 o
  -2   8   8       19.13       20.42      1.40 o
  -1   8   8        0.14        0.50      0.89 o
   0   8   8        3.89        3.75      0.85 o
   1   8   8       19.53       18.41      2.99 o
 -10   1   9       13.75       19.02      1.21 o
  -9   1   9        0.09       -0.01      0.65 o
  -8   1   9       78.88       77.28      3.14 o
  -7   1   9       35.00       36.08      1.40 o
  -6   1   9        8.50        8.23      0.58 o
  -5   1   9        8.71        8.63      0.62 o
  -4   1   9      418.13      435.59      5.77 o
  -3   1   9      579.86      594.06      6.55 o
  -2   1   9       97.36       95.33      1.59 o
  -1   1   9       36.06       31.27      1.05 o
   0   1   9       34.36       36.37      1.00 o
   1   1   9       82.23       69.33      1.48 o
   2   1   9      265.50      236.13      4.01 o
   3   1   9        0.40        0.25      0.44 o
   4   1   9        3.07        4.28      0.62 o
   5   1   9        0.33        0.13      0.48 o
   6   1   9        2.87        3.43      0.88 o
 -10   2   9       13.09       13.98      1.10 o
  -9   2   9       29.52       26.82      1.33 o
  -8   2   9       46.04       41.20      1.57 o
  -7   2   9        0.07        0.10      0.37 o
  -6   2   9       20.21       19.48      0.88 o
  -5   2   9      136.86      137.30      2.38 o
  -4   2   9       35.57       42.54      1.14 o
  -3   2   9       41.70       42.51      1.00 o
  -2   2   9      468.08      481.32      5.62 o
  -1   2   9       35.97       29.79      0.85 o
   0   2   9        4.75        7.92      1.45 o
   1   2   9      442.64      419.89      6.20 o
   2   2   9        4.19        4.80      0.79 o
   3   2   9      395.29      377.60      5.88 o
   4   2   9       65.57       60.81      1.43 o
   5   2   9        9.26       10.82      0.81 o
  -9   3   9        1.25        1.34      0.62 o
  -8   3   9      179.08      171.94      2.96 o
  -7   3   9      119.03      117.87      2.25 o
  -6   3   9        3.91        4.38      0.52 o
  -5   3   9      403.13      395.94      5.42 o
  -4   3   9       12.05       11.59      0.61 o
  -3   3   9       92.25       89.17      1.86 o
  -2   3   9      132.85      141.38      2.53 o
  -1   3   9      607.32      620.84      8.22 o
   0   3   9      363.74      338.70      6.40 o
   1   3   9        8.60        5.91      0.81 o
   2   3   9      202.83      194.97      2.79 o
   3   3   9      161.67      159.31      2.49 o
   4   3   9       67.86       71.75      1.58 o
   5   3   9        0.17        0.02      0.33 o
  -9   4   9        8.11        8.65      0.73 o
  -8   4   9        0.95        0.76      0.58 o
  -7   4   9        0.03        0.20      0.41 o
  -6   4   9      195.39      195.10      3.17 o
  -5   4   9      151.62      144.08      2.23 o
  -4   4   9      232.09      237.41      3.19 o
  -3   4   9       29.57       33.17      1.13 o
  -2   4   9        0.21        2.40      0.82 o
  -1   4   9     1078.81     1080.82     17.38 o
   0   4   9      186.58      184.59      4.15 o
   1   4   9       46.93       47.93      1.89 o
   2   4   9        3.43        2.91      0.73 o
   3   4   9      189.58      188.95      3.55 o
   4   4   9      110.41      103.94      1.96 o
   5   4   9       76.27       80.43      1.74 o
  -8   5   9       41.42       38.28      1.31 o
  -7   5   9      233.86      235.87      4.62 o
  -6   5   9      122.47      121.59      2.06 o
  -5   5   9      206.54      197.52      2.84 o
  -4   5   9       50.12       52.31      1.71 o
  -3   5   9      165.08      161.52      2.91 o
  -2   5   9       39.97       33.81      1.63 o
  -1   5   9      160.39      155.60      3.79 o
   0   5   9      482.77      488.54      8.86 o
   1   5   9      142.36      146.15      5.08 o
   2   5   9      166.95      163.32      4.01 o
   3   5   9        7.71        4.42      0.87 o
   4   5   9       25.43       26.57      1.56 o
  -7   6   9      155.48      152.75      3.45 o
  -6   6   9       23.48       27.95      1.12 o
  -5   6   9       45.47       50.56      1.48 o
  -4   6   9      246.51      242.36      3.96 o
  -3   6   9      109.97      113.11      3.08 o
  -2   6   9      186.26      192.39      4.58 o
  -1   6   9       59.14       60.57      2.22 o
   0   6   9      131.16      135.46      3.58 o
   1   6   9      313.94      333.09      6.71 o
   2   6   9       20.09       25.50      1.58 o
   3   6   9       19.62       21.31      1.48 o
  -5   7   9       80.48       89.17      2.68 o
  -4   7   9        4.37        4.66      0.85 o
  -3   7   9      378.07      364.41      8.00 o
  -2   7   9        0.05        0.33      0.74 o
  -1   7   9       74.54       75.44      2.59 o
   0   7   9       14.87       15.17      1.29 o
   1   7   9        2.77        1.79      0.79 o
  -8   0  10       45.47       42.07      2.28 o
  -7   0  10       39.65       45.09      2.28 o
  -6   0  10        2.47        3.02      0.84 o
  -5   0  10        0.53       -0.36      0.54 o
  -4   0  10      224.60      230.93      4.25 o
  -3   0  10      185.74      202.52      3.82 o
  -2   0  10       86.52       84.58      3.12 o
  -1   0  10      712.41      722.83     16.42 o
   0   0  10      134.39      138.67      3.28 o
   1   0  10       10.56        7.66      1.25 o
   2   0  10      628.44      606.41     10.54 o
   3   0  10        9.29       11.79      1.54 o
   4   0  10       29.58       35.80      2.58 o
   5   0  10      187.08      195.59      6.92 o
  -9   1  10      124.22      119.12      4.15 o
  -8   1  10       11.79       16.37      1.06 o
  -7   1  10      127.99      122.20      2.88 o
  -6   1  10      172.29      184.23      3.72 o
  -5   1  10       75.60       69.55      1.55 o
  -4   1  10      321.52      328.35      4.60 o
  -3   1  10        0.69        0.56      0.76 o
  -2   1  10      349.83      343.33      4.81 o
  -1   1  10       14.88       17.85      0.93 o
   0   1  10      102.04       98.39      2.16 o
   1   1  10      298.22      271.00      3.84 o
   2   1  10       16.82       16.57      0.98 o
   3   1  10      178.53      167.41      3.35 o
   4   1  10      135.98      135.68      3.79 o
  -9   2  10        7.98        8.94      0.91 o
  -8   2  10       57.65       57.13      2.54 o
  -7   2  10        9.62       12.42      0.92 o
  -6   2  10       59.07       55.08      1.41 o
  -5   2  10        7.77        9.41      0.63 o
  -4   2  10       48.31       44.79      1.44 o
  -3   2  10      178.63      188.80      3.66 o
  -2   2  10        2.53        3.42      0.62 o
  -1   2  10      149.37      156.07      2.88 o
   0   2  10      283.20      276.23      5.52 o
   1   2  10       69.94       67.34      2.23 o
   2   2  10       58.03       69.17      2.73 o
   3   2  10       88.63       83.63      2.20 o
   4   2  10      232.65      252.23      4.56 o
  -8   3  10       78.28       75.84      2.23 o
  -7   3  10       42.51       34.97      1.16 o
  -6   3  10       31.75       31.71      1.09 o
  -5   3  10        2.87        1.47      0.56 o
  -4   3  10       75.82       71.40      1.96 o
  -3   3  10        1.40        1.78      0.57 o
  -2   3  10       21.60       20.04      0.90 o
  -1   3  10      118.99      110.68      3.44 o
   0   3  10      177.64      164.83      3.89 o
   1   3  10       75.70       81.40      2.54 o
   2   3  10       12.08       12.91      1.14 o
   3   3  10      160.98      172.16      5.24 o
   4   3  10       81.12       74.54      1.91 o
  -8   4  10        4.76        5.86      0.65 o
  -7   4  10        1.10        1.27      0.48 o
  -6   4  10       45.09       40.85      1.25 o
  -5   4  10       72.32       72.15      2.16 o
  -4   4  10        0.20        0.13      0.57 o
  -3   4  10       26.06       26.15      1.05 o
  -2   4  10      102.87      101.60      2.14 o
  -1   4  10       10.44        9.45      1.01 o
   0   4  10       38.08       46.28      2.99 o
   1   4  10       10.56       11.63      1.11 o
   2   4  10      126.20      141.87      3.74 o
   3   4  10       20.12       21.58      1.47 o
  -7   5  10       55.96       54.95      1.53 o
  -6   5  10        9.32        7.36      0.64 o
  -5   5  10        5.90        7.55      0.80 o
  -4   5  10        0.58        1.66      0.49 o
  -3   5  10       13.49       14.57      0.86 o
  -2   5  10       39.06       29.35      1.59 o
  -1   5  10        5.45        6.04      0.93 o
   0   5  10        6.47        6.09      0.94 o
   1   5  10      109.23      113.83      3.29 o
   2   5  10       11.83       15.35      1.29 o
  -5   6  10        0.61        1.50      0.51 o
  -4   6  10       23.18       22.79      1.44 o
  -3   6  10        0.89        2.18      0.75 o
  -2   6  10       20.88       19.59      1.40 o
  -1   6  10        0.87       -0.07      0.68 o
   0   6  10        1.52        1.37      0.74 o
   1   6  10       13.60       18.22      1.44 o
  -8   1  11       19.43       21.87      1.25 o
  -7   1  11        6.61       10.05      0.88 o
  -6   1  11        0.06        0.11      0.46 o
  -5   1  11       57.55       58.04      1.45 o
  -4   1  11       61.13       57.64      1.75 o
  -3   1  11       14.99       15.82      1.51 o
  -2   1  11       61.57       65.78      2.17 o
  -1   1  11       10.88       11.84      0.95 o
   0   1  11       54.44       55.57      1.94 o
   1   1  11        9.85        9.11      0.79 o
   2   1  11        3.68        4.48      1.76 o
   3   1  11        2.01        2.06      0.62 o
  -8   2  11       11.86       12.41      0.99 o
  -7   2  11       16.96       17.43      1.52 o
  -6   2  11       85.21       88.33      1.90 o
  -5   2  11        6.02        5.55      0.56 o
  -4   2  11        0.74        2.78      0.81 o
  -3   2  11       16.35       17.28      1.21 o
  -2   2  11       12.85       12.86      1.45 o
  -1   2  11       48.24       53.30      1.86 o
   0   2  11       66.66       68.15      3.49 o
   1   2  11      164.29      159.40      3.95 o
   2   2  11       26.12       23.54      1.55 o
   3   2  11       59.62       59.45      2.37 o
  -7   3  11        6.85        6.36      0.65 o
  -6   3  11       14.26       13.15      0.81 o
  -5   3  11       61.09       65.07      3.65 o
  -4   3  11        0.28        0.44      0.47 o
  -3   3  11      275.86      275.66      5.05 o
  -2   3  11       63.31       66.36      1.90 o
  -1   3  11       15.28       17.44      1.48 o
   0   3  11      128.41      119.97      3.30 o
   1   3  11        2.27        3.46      1.10 o
   2   3  11       45.43       40.49      1.97 o
  -6   4  11       34.90       38.37      1.55 o
  -5   4  11        6.15        9.86      2.80 o
  -4   4  11       78.20       87.12      2.32 o
  -3   4  11       49.13       48.97      2.51 o
  -2   4  11      132.34      137.17      3.55 o
  -1   4  11       25.26       24.83      2.50 o
   0   4  11       18.04       16.59      3.46 o
   1   4  11      242.32      255.77      5.64 o
  -5   5  11       55.61       54.92      1.87 o
  -4   5  11       12.33       13.02      1.01 o
  -3   5  11       95.11      102.26      4.91 o
  -2   5  11       41.75       40.17      2.35 o
  -1   5  11       50.55       48.19      2.11 o
   0   5  11       16.58       14.08      1.30 o
  -6   0  12      101.86      101.66      3.65 o
  -5   0  12      125.18      145.43      4.48 o
  -3   0  12      190.33      220.02      6.35 o
  -2   0  12        0.01       -0.14      0.84 o
  -1   0  12        7.30        6.85      1.30 o
   0   0  12      101.44      110.54      4.26 o
   1   0  12       57.65       51.07      2.85 o
  -6   1  12       96.19      111.34      2.76 o
  -5   1  12       28.81       30.94      1.92 o
  -4   1  12      117.04      129.70      4.41 o
  -3   1  12       24.45       27.19      1.99 o
  -2   1  12      143.13      142.71      4.83 o
  -1   1  12       34.98       31.93      1.55 o
   0   1  12       21.36       22.73      1.39 o
   1   1  12       54.03       53.97      2.94 o
  -6   2  12        2.53        1.07      0.85 o
  -5   2  12      252.31      285.00      5.32 o
  -4   2  12        0.23        0.20      1.20 o
  -3   2  12       38.10       41.54      2.43 o
  -2   2  12       77.47       95.82      3.79 o
  -1   2  12       57.51       59.12      2.94 o
   0   2  12       13.91       19.66      1.91 o
  -5   3  12       18.43       20.85      1.21 o
  -4   3  12        1.44        0.63      0.60 o
  -3   3  12       19.06       22.15      1.91 o
  -2   3  12        7.25        7.43      1.30 o
  -1   3  12        2.15        0.74      0.90 o
 
